# Supplementary material for: Identification of the SbDUF966 Gene Family in Sorghum and Investigation of It Role in Response to Abiotic Stresses
Source: Genes (Basel). 2025 Feb 8;16(2):206. doi: 10.3390/genes16020206 (PMC11855794; doi:10.3390/genes16020206)
Supplement: Supplementary file 1 [file genes-16-00206-s001.zip]

Archive with 5 entries (5 files):
- Figure S1 Attachment 1 Amplification curve.tif
- Table S1 RT-qPCR primer information.xlsx
- Table S2 Expression profiles of different tissues.xlsx
- Table S3 RT-qPCR data for different abiotic stresses.xlsx
- Table S4 miRNA targeting SbDUF966.xls
