# Supplementary material for: Identification of the SbDUF966 Gene Family in Sorghum and Investigation of It Role in Response to Abiotic Stresses
Source: Genes (Basel). 2025 Feb 8;16(2):206. doi: 10.3390/genes16020206 (PMC11855794; doi:10.3390/genes16020206)
Supplement: Supplementary file 1 [file genes-16-00206-s001.zip › Table S1 RT-qPCR primer information.xlsx]

## Sheet: Sheet1
Table S1 RT-qPCR primer information
Primer Information	Primer name	Primer sequence (5'-3')	Fragment length (bp)	Annealing temperature (℃)
NC_008360.1	sorghum-18S（1）-S	TGCTGGAATCGGAATAGTTGAG	135	60
	sorghum-18S（1）-A	AACTACCTAATACTACGCAGGCTCAT		60
XM_002464013.2	sorghum-LOC8062967-S	TCCTGTCAGTAACGGCAACC	102	60
	sorghum-LOC8062967-A	ACGCTAGGAGGAGAGGATGG		60
XM_021453260.1	sorghum-LOC8062569-S	ACCCACACATGATGGAGATGC	161	60
	sorghum-LOC8062569-A	CACATCATGCCACACGAATCC		60
XM_002458689.2	sorghum-LOC8057772-S	TGGTCGGAAGGGAGTACGTG	181	60
	sorghum-LOC8057772-A	GTGGCGCTCTTCATTCGGTG		60
XM_021465023.1	sorghum-LOC8056934-S	GCTCTTGTGAGTCGGGTAGT	164	60
	sorghum-LOC8056934-A	CTTTGATGAACCCAGTGGCG		60
XM_002465667.2	sorghum-LOC8054268-S	AGAACAAGGAGTACTTCAGCGG	199	60
	sorghum-LOC8054268-A	ATGCATCTTCCCCTGATCCC		60
XM_002456393.2	sorghum-LOC8054702-S	CCGTGCAACGACGATCAGAG	193	60
	sorghum-LOC8054702-A	GCTGCTTTTGCTCGTCAACA		60
