# Supplementary material for: Identification of the SbDUF966 Gene Family in Sorghum and Investigation of It Role in Response to Abiotic Stresses
Source: Genes (Basel). 2025 Feb 8;16(2):206. doi: 10.3390/genes16020206 (PMC11855794; doi:10.3390/genes16020206)
Supplement: Supplementary file 1 [file genes-16-00206-s001.zip › Table S2 Expression profiles of different tissues.xlsx]

## Sheet: Sheet2
Table S2 Expression profiles of different tissues
Gene ID	root-1	root-2	root-3	shoot-1	shoot-2	shoot-3	whole organism-1	whole organism-2	whole organism-3	leaf-1	leaf-2	leaf-3	endosperm-1	endosperm-2	endosperm-3	plant embryo-1	plant embryo-2	plant embryo-3	inflorescence(1to5mm)-1	inflorescence(1to5mm)-2	inflorescence(1 to5mm)-3	inflorescence(1to10mm)-1	inflorescence(1to10mm)-2	inflorescence(1 to10mm)-3	inflorescence(1to2cm)-1	inflorescence(1to2cm)-2	inflorescence(1to2cm)-3	pollen-1	pollen-2	pollen-3	Pericarp-1	Pericarp-2	Pericarp-3
SbDUF966-1	0.071645	0	2.68789	5.18483	7.48182	8.83776	1.92931	0.005457	0	0.272389	0.800464	0.160945	0	1.85415	1.33382	0.795325	0.001394	0.001454	0	4.83176	0.108065	0	0	0	0.001129	2.43556	3.42948	0	0	0	0	0	3.98984
SbDUF966-2	0.226641	0	0	2.59607	2.50861	1.5951	1.5596	1.3786	2.16014	0	0	0	0	0.312339	0	1.83954	3.13098	2.58339	41.4651	38.6948	39.3289	29.0065	29.1699	31.4681	42.8056	43.2061	43.3758	0	0	0	1.1081	1.1081	1.14686
SbDUF966-3	2.89245	1.875	2.88387	0	0	0	2.08314	2.59494	1.30634	0.346352	0.307129	0.514919	0.293052	0.350984	0	0.988169	0.694898	0.961112	1.84845	1.76398	1.39365	2.33779	2.49586	1.78564	3.01173	1.84684	2.66671	0.495541	0	0.475294	4.21686	4.21686	3.1423
SbDUF966-4	0.328072	0.554049	1.01808	0	0	0	0.109319	0.472384	0.199823	0.0172924	0.0367971	0.0312931	0	0	0	0.295647	0	0.089426	0.201994	0	0.159858	0	0.096778	0	0.120005	0.194767	0.161037	116.333	81.4391	95.7473	0	0	0
SbDUF966-5	0	0.364853	0	1.86355	2.83746	2.24545	2.99513	2.48149	2.26113	0.122749	0.227757	0.0503623	0	0	0	2.12784	1.82539	1.72849	0.17274	0.149245	0.456242	0.338505	0.371833	0.184745	1.04882	0.59712	0.722453	0	0	0	0	0	0
SbDUF966-6	9.56177	12.4391	11.202	2.35511	0.189568	0	7.46566	7.45951	6.67484	4.74146	8.5989	5.7907	2.76932	2.93214	1.73154	6.37399	6.75252	6.64944	11.3611	10.4957	13.2189	11.8675	11.6353	11.4955	13.4916	13.8467	11.5114	0	0	0	6.68199	6.68199	6.87941
