# Supplementary material for: Identification of the SbDUF966 Gene Family in Sorghum and Investigation of It Role in Response to Abiotic Stresses
Source: Genes (Basel). 2025 Feb 8;16(2):206. doi: 10.3390/genes16020206 (PMC11855794; doi:10.3390/genes16020206)
Supplement: Supplementary file 1 [file genes-16-00206-s001.zip › Table S3 RT-qPCR data for different abiotic stresses.xlsx]

## Sheet: Sheet2
	标本编号	表达倍数=2-△△CT							标本编号	表达倍数=2-△△CT
		LOC8062967(SbDUF966-1)	LOC8062569(SbDUF966-3)	LOC8057772(SbDUF966-5)	LOC8056934(SbDUF966-6)					LOC8062967(SbDUF966-1)	LOC8062569(SbDUF966-3)	LOC8057772(SbDUF966-5)	LOC8056934(SbDUF966-6)
	低温0h：①A	0.247149	3.06115	3.2796	18.5922				淹水0h：①A	1.03521	3.5487	2.05598	16.1631
	低温0h：②A	0.807461	4.07224	3.24625	23.331				淹水0h：②A	1.05695	3.69782	3.83941	22.0615
	低温0h：③A	0.904197	3.17957	4.08769	19.8819				淹水0h：③A	1.02282	3.5968	4.06181	16.0625
	平均	0.652935	3.43765	3.53785	20.6017				平均	1.03833	3.61444	3.31906	18.0957
	低温6h：①A	0.56882	2.86936	3.17543	14.9419				淹水6h：①A	1.58233	3.88818	6.32374	23.3945
	低温6h：②A	0.439733	1.93654	1.97374	10.0102				淹水6h：②A	1.26697	4.43206	4.26084	21.0163
	低温6h：③A	0.524925	2.4593	2.16987	11.0958				淹水6h：③A	1.40524	4.023	5.70492	24.741
	平均	0.511159	2.42173	2.43968	12.016				平均	1.41818	4.11441	5.42984	23.0506
	低温12h：①A	0.281672	0.138354	0.327183	22.1854				淹水12h：①A	0.25035	3.05301	2.22018	19.443
	低温12h：②A	0.779572	3.93857	5.36281	24.7171				淹水12h：②A	1.54165	7.23426	2.23	20.12
	低温12h：③A	1.02232	5.10305	4.69849	22.3925				淹水12h：③A	1.27426	3.11458	3.85901	19.3998
	平均	0.694521	3.05999	3.46283	23.0984				平均	1.02208	4.46728	2.76973	19.6543
	低温48h：①A	0.702507	3.45646	2.49391	16.3044				淹水48h：①A	1.15207	5.06489	5.12023	22.9989
	低温48h：②A	0.612453	2.22766	1.91847	12.0169				淹水48h：②A	1.10748	3.68769	4.62252	21.5328
	低温48h：③A	1.22674	6.20882	5.64731	26.8058				淹水48h：③A	1.32588	4.84878	4.96372	24.5407
	平均	0.847233	3.96431	3.35323	18.3757				平均	1.19514	4.53378	4.90216	23.0241
	标本编号	表达倍数=2-△△CT							标本编号	表达倍数=2-△△CT
		LOC8062967(SbDUF966-1)	LOC8062569(SbDUF966-3)	LOC8057772(SbDUF966-5)	LOC8056934(SbDUF966-6)					LOC8062967(SbDUF966-1)	LOC8062569(SbDUF966-3)	LOC8057772(SbDUF966-5)	LOC8056934(SbDUF966-6)
	高温0h：①A	1	4	2	22				盐0h：①A	0.662302	3.48362	2.64612	26.1672
	高温0h：②A	0.791723	4.76131	2.99093	23.9941				盐0h：②A	1.06024	6.15676	5.34438	26.9022
	高温0h：③A	0.784761	4.55943	3.21395	24.9646				盐0h：③A	1.06549	3.53585	5.96528	26.2252
	平均	0.858828	4.44025	2.73496	23.6529				平均	0.929346	4.39208	4.65193	26.4316
	高温6h：①A	0.61483	4.33616	3.33266	18.6794				盐6h：①A	0.942493	3.8036	4.15579	22.5435
	高温6h：②A	0.505981	2.88615	2.31253	14.0755				盐6h：②A	0.80085	4.84437	4.05713	24.7624
	高温6h：③A	0.47041	2.33436	2.05134	12.8218				盐6h：③A	0.934547	5.34006	4.47194	26.4058
	平均	0.530407	3.18555	2.56551	15.1923				平均	0.89263	4.66268	4.22828	24.5706
	高温12h：①A	0.763727	2.6308	2.89872	4.28827				盐12h：①A	0.451154	0.407963	1.12343	23.0761
	高温12h：②A	0.493454	2.63086	2.26631	13.9946				盐12h：②A	0.781101	4.83412	3.963	23.7286
	高温12h：③A	1.03034	5.47539	3.81768	24.6154				盐12h：③A	1.04688	5.64993	5.44304	24.8363
	平均	0.762507	3.57902	2.99424	14.2994				平均	0.759711	3.63067	3.50983	23.8804
	高温48h：①A	1.02115	6.3707	4.76802	30.1577				盐48h：①A	0.379411	2.7608	1.71243	13.2593
	高温48h：②A	0.971742	6.24565	4.72555	29.9014				盐48h：②A	0.432036	2.86294	1.81801	14.9389
	高温48h：③A	1.11724	6.87515	5.98445	30.6918				盐48h：③A	0.374298	2.48275	1.82664	13.9284
	平均	1.03671	6.49717	5.15934	30.2503				平均	0.395248	2.70216	1.78569	14.0422
	Name	ID	Gene ID
	SbDUF966-1	rna-XM_002464013.2	LOC8062967	SORBI_3001G130700
	SbDUF966-2	rna-XM_002465667.2
	SbDUF966-3	rna-XM_021453260.1	LOC8062569	SORBI_3002G138200
	SbDUF966-4	rna-XM_002456393.2
	SbDUF966-5	rna-XM_002458689.2	LOC8057772	SORBI_3003G349800
	SbDUF966-6	rna-XM_021465023.1	LOC8056934	SORBI_3007G166800

## Sheet: Sheet3
	低温	处理	LOC8062967(SbDUF966-1)		高温	处理	LOC8062967(SbDUF966-1)		盐	处理	LOC8062967(SbDUF966-1)		淹水	处理	LOC8062967(SbDUF966-1)
		0h	0.652935			0h	0.858828			0h	0.929346			0h	1.03833
		6h	0.511159			6h	0.530407			6h	0.89263			6h	1.41818
		12h	0.694521			12h	0.762507			12h	0.759711			12h	1.02208
		48h	0.847233			48h	1.03671			48h	0.395248			48h	1.19514
	低温	处理	LOC8062569(SbDUF966-3)		高温	处理	LOC8062569(SbDUF966-3)		盐	处理	LOC8062569(SbDUF966-3)		淹水	处理	LOC8062569(SbDUF966-3)
		0h	3.43765			0h	4.44025			0h	4.39208			0h	3.61444
		6h	2.42173			6h	3.18555			6h	4.66268			6h	4.11441
		12h	3.05999			12h	3.57902			12h	3.63067			12h	4.46728
		48h	3.96431			48h	6.49717			48h	2.70216			48h	4.53378
	低温	处理	LOC8057772(SbDUF966-5)		高温	处理	LOC8057772(SbDUF966-5)		盐	处理	LOC8057772(SbDUF966-5)		淹水	处理	LOC8057772(SbDUF966-5)
		0h	3.53785			0h	2.73496			0h	4.65193			0h	3.31906
		6h	2.43968			6h	2.56551			6h	4.22828			6h	5.42984
		12h	3.46283			12h	2.99424			12h	3.50983			12h	2.76973
		48h	3.35323			48h	5.15934			48h	1.78569			48h	4.90216
	低温	处理	LOC8056934(SbDUF966-6)		高温	处理	LOC8056934(SbDUF966-6)		盐	处理	LOC8056934(SbDUF966-6)		淹水	处理	LOC8056934(SbDUF966-6)
		0h	20.6017			0h	23.6529			0h	26.4316			0h	18.0957
		6h	12.016			6h	15.1923			6h	24.5706			6h	23.0506
		12h	23.0984			12h	14.2994			12h	23.8804			12h	19.6543
		48h	18.3757			48h	30.2503			48h	14.0422			48h	23.0241

## Sheet: Sheet1
Table S3 RT-qPCR data for different abiotic stresses
	Heat temperatures					Low temperatures					Salt					Flood
SbDUF966-1	LOC8062967					LOC8062967					LOC8062967					LOC8062967
	oh	6h	12h	48h		oh	6h	12h	48h		oh	6h	12h	48h		oh	6h	12h	48h
	1	0.977944	0.791856	1.62654		1	0.725773	0.859412	0.895581		1	0.711645	0.68172	0.286672		1	2.42655	0.769076	1.7674
	1	0.640143	0.623611	1.22759		1	0.546569	0.965493	0.760718		1	0.756033	0.740204	0.407687		1	2.39892	0.732255	2.09678
	1	0.599797	0.65735	1.42382		1	0.58102	1.13451	1.3577		1	0.877133	0.983598	0.351611		1	2.3775	0.623342	1.47563
SbDUF966-3	LOC8062569					LOC8062569					LOC8062569					LOC8062569
	oh	6h	12h	48h		oh	6h	12h	48h		oh	6h	12h	48h		oh	6h	12h	48h
	1	0.567552	0.795171	2.00766		1	0.867793	0.898449	1.40407		1	0.491766	0.846421	0.35697		1	0.90368	0.154944	1.11769
	1	0.606799	0.553672	1.32289		1	0.475919	0.969454	1.54756		1	0.394017	0.785526	0.465346		1	1.19992	0.122468	1.29859
	1	0.512912	0.600545	1.50937		1	0.775377	1.20548	1.95452		1	0.479054	1.00734	0.442424		1	1.11876	0.216973	1.34874
SbDUF966-5	LOC8057772					LOC8057772					LOC8057772					LOC8057772
	oh	6h	12h	48h		oh	6h	12h	48h		oh	6h	12h	48h		oh	6h	12h	48h
	1	1.3359	1.15369	1.89655		1	0.732187	1.47754	1.11537		1	0.39267	0.541848637100608	0.162023		1	1.2293	0.68133	0.990201
	1	0.778011	0.763101	1.59411		1	0.608241	1.67241	1.39236		1	0.612158	0.745791	0.343069		1	1.11478	0.524091	1.20637
	1	0.638658	0.595302	1.86718		1	0.533297	1.15559	1.38656		1	0.336327831989436	0.578329	0.193905		1	1.40783	0.751964	1.22265
SbDUF966-6	LOC8056934					LOC8056934					LOC8056934					LOC8056934
	oh	6h	12h	48h		oh	6h	12h	48h		oh	6h	12h	48h		oh	6h	12h	48h
	1	0.740253	0.337849	1.18814		1	0.791711	0.962713	0.862975		1	0.89246	0.971443	0.523427		1	2.34629	1.41427	3.30831
	1	0.588203	0.583565	1.24656		1	0.42985	1.06359	0.515846		1	0.921244	0.882285	0.555644		1	3.11175	1.43089	3.91984
	1	0.513974	0.497167	1.24879		1	0.566681	1.12681	0.762276		1	0.817512	0.89765	0.334873		1	2.54402	1.21219	3.5299
SbDUF966-2	LOC8054268					LOC8054268					LOC8054268					LOC8054268
	oh	6h	12h	48h		oh	6h	12h	48h		oh	6h	12h	48h		oh	6h	12h	48h
	1	0.586859	1.39199	3.01953		1	1.12207	0.650479393152472	4.878		1	1.40918	2.5	0.824056		1	5.37335	6.80883	3.30916
	1	0.305345	1.34213	2.93963		1	1.45259	0.350177	4.51192		1	1.28213	2.76202	0.562618		1	6.21817	5.32692	3.95338
	1	0.350052	1.20573	3.00884		1	1.24492	0.440684	5.0097		1	1.0432	2.73136	0.795895		1	5.55516	6.38945	3.67251
SbDUF966-4	LOC8054702					LOC8054702					LOC8054702					LOC8054702
	oh	6h	12h	48h		oh	6h	12h	48h		oh	6h	12h	48h		oh	6h	12h	48h
	1	1.03314	1.36696	1.55498		1	0.68771	0.79572	0.664245		1	0.805852	0.824878	0.306315		1	1.06996	0.113535	1.08728
	1	0.913991	1.36464	1.5287		1	0.78024	0.880051	0.4481		1	0.751814	0.77343	0.387808		1	0.943633	0.135539	0.881855
	1	1.25747	1.21012	1.56725		1	0.618015	0.908895	0.488793		1	0.747556	0.781365	0.326759		1	1.19254	0.106148	0.897484
