# Supplementary material for: Identification of the SbDUF966 Gene Family in Sorghum and Investigation of It Role in Response to Abiotic Stresses
Source: Genes (Basel). 2025 Feb 8;16(2):206. doi: 10.3390/genes16020206 (PMC11855794; doi:10.3390/genes16020206)
Supplement: Supplementary file 1 [file genes-16-00206-s001.zip › Table S4 miRNA targeting SbDUF966.xls]

## Sheet: sheet
Table S4 miRNA targeting SbDUF966
miRNA_Acc.	Target_Acc.	Expectation	UPE$	miRNA_start	miRNA_end	Target_start	Target_end	miRNA_aligned_fragment	alignment	Target_aligned_fragment	Inhibition	Target_Desc.	Multiplicity
sbi-miR5809b	rna-XM_002465667.2	4	-1	1	20	718	737	UCGUCGGCCGCGGCCACCGC	:::::::::::: :.::.	CCGGUGGCCGCGGGAGGCGG	Cleavage		1
sbi-miR1848	rna-XM_002456393.2	4.5	-1	1	21	116	136	CGGCGCCGGCGCGCGCGAGCC	::: :::::::::: ::	ACCUCAACCGCGCCGGCGGCG	Cleavage		2
sbi-miR1848	rna-XM_002465667.2	4.5	-1	1	21	583	603	CGGCGCCGGCGCGCGCGAGCC	::: :::::::::: ::	AAGCCGCCCGCGCCGGCGACG	Cleavage		1
sbi-miR1858a	rna-XM_002458689.2	4.5	-1	1	21	467	487	GGGAGGAAGACGGAGUGGGGC	::::: .:::: :::::.	CGCCCACCUCGUCGUCCUCUG	Cleavage		1
sbi-miR1858a	rna-XM_002456393.2	4.5	-1	1	21	1293	1313	GGGAGGAAGACGGAGUGGGGC	: ::. : :::::::::: :.	GGCCUCCGCCGUCUUCCUGCU	Cleavage		1
sbi-miR2927	rna-XM_002458689.2	4.5	-1	1	23	710	732	UGUCGUCGUCGAUGGCGGCCAUG	:.: ::::::. ::.:: ::::.	CGUCGCCGCCGACGGCGUCGACG	Cleavage		1
sbi-miR6214	rna-XM_002458689.2	4.5	-1	1	21	433	453	CGACGACGACGACGACGACAU	:::: :::::::::::	GCCGCGUCCUCGUCGUCGUCC	Cleavage		1
sbi-miR168	rna-XM_021453260.1	5	-1	1	22	571	592	UCGCUUGGUGCAGAUCGGGACC	::. : ::::::::::: :	CCUCUAGCUCUGCACCAAGGGU	Cleavage		1
sbi-miR1858a	rna-XM_002464013.2	5	-1	1	21	1373	1393	GGGAGGAAGACGGAGUGGGGC	:: :. :.::: ::::.::	CGCCAAUCCUGUCAUCCUUCC	Cleavage		1
sbi-miR2924	rna-XM_002465667.2	5	-1	1	21	802	822	CUCGCCCGUGCUCCCGCCGCC	: : :::: .::.::: ::::	GCCCGCGGCGGCGCGGACGAG	Cleavage		1
sbi-miR2927	rna-XM_002465667.2	5	-1	1	23	1011	1033	UGUCGUCGUCGAUGGCGGCCAUG	: .:::::::.::: :: :	CGCUGGUGCCAUCGGCGAGGAGA	Cleavage		1
sbi-miR444d	rna-XM_002456393.2	5	-1	1	21	1143	1163	UGCAGUUCCUGCCUCAUGCUU	:: : ::::::.:::::	GUUCAAGCCGCAGGAGCUGCA	Cleavage		1
sbi-miR5075	rna-XM_002456393.2	5	-1	1	21	940	960	UUCUCCGUCGCCUCCGUCCGG	: :::::: ::::.::: :.	CAGGACGGCGGCGGCGGCGGU	Cleavage		1
sbi-miR5075	rna-XM_021465023.1	5	-1	1	21	15	35	UUCUCCGUCGCCUCCGUCCGG	: ::.: :.::::. ::.::.	CGGGGCAGGGGCGGAGGGGAG	Cleavage		1
sbi-miR5082	rna-XM_002465667.2	5	-1	1	24	730	753	ACUGCUCGGGCUGCGGCUGCGGAG	::.:. :..::.::.::::	GGAGGCGGUGGUGGCUCGGGCAGG	Cleavage		1
sbi-miR5385	rna-XM_002456393.2	5	-1	1	21	1103	1123	GAAGCGGUGGGGUUGGUGGUG	.:.. ::::::..:::: :.	AGCUGGCAACCCUGCCGCGUU	Cleavage		1
sbi-miR5832a	rna-XM_021465023.1	5	-1	1	20	232	251	UUGGGGUAGCGGUUGCUGCA	::: :::::::: :::. .:	UGCCGCAACCGCCACCUGGA	Cleavage		1
